# Supplementary material for: Type I Kounis Syndrome after Protracted Anaphylaxis and Myocardial Bridge—Brief Literature Review and Case Report
Source: Diagnostics (Basel). 2020 Jan 21;10(2):59. doi: 10.3390/diagnostics10020059 (PMC7168894; doi:10.3390/diagnostics10020059)
Supplement: Supplementary file 1 [file diagnostics-10-00059-s001.zip]

Archive with 2 entries (2 files):
- diagnostics-693132-supplementary/Video S1 Right coronary artery on coronarography.mp4
- diagnostics-693132-supplementary/Video S2 Circumflex coronary artery on coronarography.mp4
